# Supplementary material for: Mapping the genetic landscape of early-onset Alzheimer’s disease in a cohort of 36 families
Source: Alzheimers Res Ther. 2022 Jun 1;14:77. doi: 10.1186/s13195-022-01018-3 (PMC9158156; doi:10.1186/s13195-022-01018-3)
Supplement: Supplementary file 1 — Additional file 1: Table S1. List of dementia related genes and loci that were analyzed in the exome sequencing data for each family separately. Table S2. List of variants and genes that were excluded following manual evaluation using the Integrative Genomics Viewer (IGV). Table S3. List of variants (n = 35) included to compute the Polygenic Risk Score (PRS). Table S4. Clinical and genetic findings of all affected individuals (n = 77) and unaffected relatives (n = 4). Table S5. Selection of genes shared by two families with possible connection to dementia based on literature search. Table S6. Total list of candidate genes (n = 37) and variants (n = 78) occurring in ≥2 families selected for replication analysis. Table S7. Replication analysis of candidate genes. Table S8. Replication analysis of candidate variants. [file 13195_2022_1018_MOESM1_ESM.xlsx]

## Sheet: Table S1_list of genes
Supplementary Table 1. List of dementia-related genes and loci that were analyzed in the exome sequencing data for each family separately.
Mendelian dementia genes	Phenotype	Reference
APP	AD	Goate, et al, Nature, 1991
PSEN1	AD	Sherrington, et al, Nature, 1995
PSEN2	AD	Levy-Lahad, et al, Science, 1995
MAPT	FTD	Blauwendraat et al., Genet Med, 2018
GRN	FTD	Blauwendraat et al., Genet Med, 2018
TARDBP	FTD	Blauwendraat et al., Genet Med, 2018
VCP	FTD	Blauwendraat et al., Genet Med, 2018
FUS	FTD	Blauwendraat et al., Genet Med, 2018
SQSTM1	FTD	Blauwendraat et al., Genet Med, 2018
CHMP2B	FTD	Blauwendraat et al., Genet Med, 2018
TBK1	FTD	Blauwendraat et al., Genet Med, 2018
LRRK2	LBD	Vergouw et al., Parkinsonism Relat Disord, 2017
SCNA	LBD	Vergouw et al., Parkinsonism Relat Disord, 2017
PINK1	LBD	Vergouw et al., Parkinsonism Relat Disord, 2017
NOTCH3	VaD	Ikram et al., BMC Med, 2017
HTRA1	VaD	Ikram et al., BMC Med, 2017
COL4A1	VaD	Ikram et al., BMC Med, 2017
PRNP	Prion disease	Owen et al., Lancet, 1989
CSF1R	Leukodystrophy	Rademakers et al., Nat Genet, 2011
AD susceptibility genes/loci	Phenotype	Reference
ABCA7	AD	Lambert et al., Nat Genet, 2013
ACE	AD	Kehoe et al., Nat Genet, 1999 / Kunkle et al., Nat Genet, 2019
ADAM10	AD	Vassar et al., Neuron, 2013 / Kunkle et al., Nat Genet, 2019
ADAMTS1	AD	Kunkle et al., Nat Genet, 2019
AKAP9	AD	Logue, et al, Alzheimers Dement, 2014
APOE	AD	Corder et al., Science, 1993 / Genin et al., Mol Psychiatry, 2011
BIN1	AD	Lambert et al., Nat Genet, 2013
CASS4	AD	Lambert et al., Nat Genet, 2013
CD2AP	AD	Lambert et al., Nat Genet, 2013
CD33	AD	Lambert et al., Nat Genet, 2013
CELF1	AD	Lambert et al., Nat Genet, 2013
CLU	AD	Lambert et al., Nat Genet, 2013
CR1	AD	Brouwers, et al, Mol Psychiatry, 2012
ECHDC3	AD	Kunkle et al., Nat Genet, 2019
EPHA1	AD	Lambert et al., Nat Genet, 2013
FERMT2	AD	Lambert et al., Nat Genet, 2013
HLA-DRB1	AD	Lambert et al., Nat Genet, 2013
HLA-DRB5	AD	Lambert et al., Nat Genet, 2013
INPP5D	AD	Lambert et al., Nat Genet, 2013
IQCK	AD	Kunkle et al., Nat Genet, 2019
MADD	AD	Lambert et al., Nat Genet, 2013
MEF2C	AD	Lambert et al., Nat Genet, 2013
MS4A2	AD	Lambert et al., Nat Genet, 2013
MS4A3	AD	Lambert et al., Nat Genet, 2013
MS4A4A	AD	Lambert et al., Nat Genet, 2013
MS4A4E	AD	Lambert et al., Nat Genet, 2013
MS4A6A	AD	Lambert et al., Nat Genet, 2013
MS4A6E	AD	Lambert et al., Nat Genet, 2013
NME8	AD	Lambert et al., Nat Genet, 2013
NYAP1	AD	Lambert et al., Nat Genet, 2013
PICALM	AD	Lambert et al., Nat Genet, 2013
PLD3	AD	Cruchaga et al., Nature, 2014
PTK2B	AD	Lambert et al., Nat Genet, 2013
RIN3	AD	Lambert et al., Nat Genet, 2013
SCL24A4	AD	Lambert et al., Nat Genet, 2013
SORL1	AD	Rogaeva et al., Nat Genet, 2007
TREM2	FTD/AD	Johnson et al., N Engl J Med, 2013
UNC5C	AD	Wetzel-Smith et al., Nat Med, 2014
WWOX	AD	Kunkle et al., Nat Genet, 2019
ZCWPW1	AD	Lambert et al., Nat Genet, 2013
AD = Alzheimer's dementia, FTD = frontotemporal dementia; LBD = Lewy body dementia; VaD = vascular dementia

## Sheet: Table S2_excluded variants
Supplementary Table 2. List of variants and genes that were excluded following manual evaluation using the Integrative Genomics Viewer (IGV).
Chr	Start	End	Ref	Alt	Func.refgene	Gene.refgene	ExonicFunc.refgene	AAChange.refgene	avsnp150	GnomAD	CADD_phred	Qual	Depth	QD	Exclude_reason
2	97790279	97790279	C	G	exonic	ANKRD36	nonsynonymous SNV	ANKRD36:NM_001164315:exon5:c.C676G:p.R226G	rs200850634	0.0003	9.772	2040.44	67	11.66	Low quality region; highly polymorphic
2	97818249	97818249	C	G	exonic	ANKRD36	nonsynonymous SNV	ANKRD36:NM_001164315:exon14:c.C1171G:p.P391A	rs534738999	0.0005	8.249	287.45	30	5.53	Low quality region; highly polymorphic
2	97909692	97909692	G	A	exonic	ANKRD36	nonsynonymous SNV	ANKRD36:NM_001164315:exon70:c.G4495A:p.V1499M	NA	NA	9.008	3034.92	205	7.48	Low quality region; highly polymorphic
2	97909693	97909693	T	C	exonic	ANKRD36	nonsynonymous SNV	ANKRD36:NM_001164315:exon70:c.T4496C:p.V1499A	NA	NA	5.716	3112.92	205	7.71	Low quality region; highly polymorphic
2	97909702	97909702	C	A	exonic	ANKRD36	nonsynonymous SNV	ANKRD36:NM_001164315:exon70:c.C4505A:p.P1502Q	NA	NA	0.012	3634.92	198	9.37	Low quality region; highly polymorphic
2	97909719	97909719	A	G	exonic	ANKRD36	nonsynonymous SNV	ANKRD36:NM_001164315:exon70:c.A4522G:p.K1508E	NA	NA	5.998	4528.92	199	11.64	Low quality region; highly polymorphic
2	98129716	98129716	A	G	exonic	ANKRD36B	nonsynonymous SNV	ANKRD36B:NM_025190:exon38:c.T2732C:p.V911A	NA	NA	NA	17244.9	594	18.02	Low quality region; highly polymorphic
X	2833605	2833605	C	T	exonic	ARSD	stopgain	ARSD:NM_001669:exon6:c.G992A:p.W331X	rs111939179	0	16.78	2295.92	26	9.3	Low quality region; highly polymorphic
X	2833638	2833638	C	T	exonic	ARSD	nonsynonymous SNV	ARSD:NM_001669:exon6:c.G959A:p.G320D	rs370769167	7.668e-06	19.13	5234.92	37	15.91	Low quality region; highly polymorphic
X	2833643	2833643	C	A	exonic	ARSD	nonsynonymous SNV	ARSD:NM_001669:exon6:c.G954T:p.Q318H	rs115332247	1.545e-05	8.15	5150.92	37	15.51	Low quality region; highly polymorphic
21	11029597	11029597	C	-	splicing	BAGE2,BAGE3	splicing	NM_182482:exon8:c.1388+1G>-;NM_182481:exon8:c.1388+1G>-	rs60459764	NA	NA	418.4	29	6.97	RNA gene
17	32906139	32906139	C	T	exonic	C17orf102	nonsynonymous SNV	C17orf102:NM_207454:exon1:c.G161A:p.R54Q	rs202213790	0.0008	9.765	3233.06	154	11.63	RNA gene
19	1037679	1037679	C	T	exonic	CNN2	nonsynonymous SNV	CNN2:NM_201277:exon6:c.C593T:p.T198I,CNN2:NM_004368:exon7:c.C710T:p.T237I	rs200505828	0.0036	13.97	134.14	7	6.39	Low quality region; highly polymorphic
19	1037681	1037681	G	A	exonic	CNN2	nonsynonymous SNV	CNN2:NM_201277:exon6:c.G595A:p.D199N,CNN2:NM_004368:exon7:c.G712A:p.D238N	rs200699249	0.0039	14.51	134.14	7	6.39	Low quality region; highly polymorphic
4	1388350	1388350	-	TGCCCATGTGGAGTGCCCGCCTGCTCACACA	exonic	CRIPAK	frameshift insertion	CRIPAK:NM_175918:exon1:c.51_52insTGCCCATGTGGAGTGCCCGCCTGCTCACACA:p.T17fs	rs750778284	NA	NA	9922.44	325	20.76	False positive
4	1389239	1389239	C	T	exonic	CRIPAK	nonsynonymous SNV	CRIPAK:NM_175918:exon1:c.C940T:p.R314C	rs141376932	0.0003	11.71	2938.44	179	8.21	Low quality region
7	286468	286468	-	GACAGGTGAGCCCTTCCTTCCTCCCTCCATCCGC	exonic	FAM20C	stopgain	FAM20C:NM_020223:exon4:c.951_952insGACAGGTGAGCCCTTCCTTCCTCCCTCCATCCGC:p.L317_D318delinsLDRX	rs771282640	NA	NA	570.4	40	6.96	Low quality region; at start/end fragment
15	23892505	23892505	T	C	exonic	MAGEL2	nonsynonymous SNV	MAGEL2:NM_019066:exon1:c.A385G:p.M129V	rs188762916	0.001	NA	2323.44	195	11.17	STR region
7	100637251	100637251	C	G	exonic	MUC12	nonsynonymous SNV	MUC12:NM_001164462:exon2:c.C3407G:p.P1136R	rs201601377	4.796e-05	0.734	379.44	36	6.54	Low quality region; highly polymorphic
7	100646837	100646837	C	A	exonic	MUC12	nonsynonymous SNV	MUC12:NM_001164462:exon2:c.C12993A:p.S4331R	NA	0	0.549	5632.44	284	9.16	Low quality region; highly polymorphic
7	100648032	100648032	A	T	exonic	MUC12	nonsynonymous SNV	MUC12:NM_001164462:exon2:c.A14188T:p.T4730S	rs1216457009	6.825e-06	0.016	1658.16	30	15.21	Low quality region; highly polymorphic
19	9000169	9000169	C	T	exonic	MUC16	nonsynonymous SNV	MUC16:NM_024690:exon55:c.G40588A:p.G13530S	NA	NA	16.13	341.44	35	5.17	Low quality region; highly polymorphic
13	25670907	25670907	C	A	exonic	PABPC3	nonsynonymous SNV	PABPC3:NM_030979:exon1:c.C571A:p.P191T	rs76264750	2.004e-05	0.011	2819.44	89	7.99	Low quality region; highly polymorphic
13	25671150	25671152	CGG	-	exonic	PABPC3	nonframeshift deletion	PABPC3:NM_030979:exon1:c.814_816del:p.272_272del	NA	NA	NA	2705.88	255	5.27	Low quality region; highly polymorphic
13	25671210	25671210	C	T	exonic	PABPC3	stopgain	PABPC3:NM_030979:exon1:c.C874T:p.Q292X	NA	NA	35	2763.36	265	5.45	Low quality region; highly polymorphic
13	25671271	25671271	A	G	exonic	PABPC3	nonsynonymous SNV	PABPC3:NM_030979:exon1:c.A935G:p.K312R	rs79246694	0	8.276	1412.44	71	5.52	Low quality region; highly polymorphic
13	25671273	25671273	G	-	exonic	PABPC3	frameshift deletion	PABPC3:NM_030979:exon1:c.937delG:p.A313fs	rs376589131	0	NA	1417.4	72	5.47	Low quality region; highly polymorphic
13	25671274	25671274	C	T	exonic	PABPC3	nonsynonymous SNV	PABPC3:NM_030979:exon1:c.C938T:p.A313V	rs76994938	7.963e-06	5.79	1471.44	70	5.7	Low quality region; highly polymorphic
13	25671292	25671292	C	T	exonic	PABPC3	nonsynonymous SNV	PABPC3:NM_030979:exon1:c.C956T:p.T319I	NA	NA	16.28	3058.92	233	6.27	Low quality region; highly polymorphic
13	25671311	25671315	TATGA	-	exonic	PABPC3	frameshift deletion	PABPC3:NM_030979:exon1:c.975_979del:p.V325fs	rs371130768	NA	NA	1654.4	72	6.08	Low quality region; highly polymorphic
13	25671333	25671333	A	-	exonic	PABPC3	frameshift deletion	PABPC3:NM_030979:exon1:c.997delA:p.K333fs	NA	NA	NA	2897.88	183	6.48	Low quality region; highly polymorphic
6	57512788	57512788	-	TA	splicing	PRIM2	splicing	NM_000947:exon14:c.1615+1->TA	rs376103961	NA	NA	952.4	22	22.68	Repeat masker
6	57512794	57512796	ATT	-	splicing	PRIM2	splicing		rs368894562	NA	NA	703.4	17	20.1	Repeat masker
12	11286807	11286807	T	C	exonic	TAS2R30	nonsynonymous SNV	TAS2R30:NM_001097643:exon1:c.A37G:p.I13V	rs113282241	1.222e-05	0.01	675.44	81	5.04	Low quality region; highly polymorphic
The list contains 34 variants in 14 unique genes. Genes are sorted alphabetically.
The reasons to exclude these variants are provided in the last column. NA = not available.

## Sheet: Table S3_PRS variants
Suplementary Table 3. List of variants (n=35) included to compute the Polygenic Risk Score (PRS).
RS	Gene	Chr	BP	REF	ALT	SNP array	Rsq_SNP	Call_rate	Beta_freq	WES	Rsq_WES	Call_rate (2)	Beta_freq (2)	Beta_HRC	Weight from
rs4844610	CR1	1	207802552	A	C	Imputed	0.99656	NA	0.797872	Imputed	0.968362	NA	0.773524	0.1569	Kunkle et al. 2019
rs7920721	ECHDC3	10	11720308	A	G	Imputed	0.886177	NA	0.390801	Imputed	0.342071	NA	0.37691	-0.0757	Kunkle et al. 2019
rs11218343	SORL1	11	121435587	T	C	Genotyped	NA	1	0.0448614	Imputed	0.859646	NA	0.0454861	0.2203	Kunkle et al. 2019
rs3740688	SPI1	11	47380340	G	T	Imputed	0.993943	NA	0.574702	Imputed	0.917832	NA	0.552344	-0.0887	Kunkle et al. 2019
rs1582763	MS4A2	11	60021948	G	A	Imputed	0.99309	NA	0.360551	Imputed	0.890308	NA	0.361719	0.1141	Kunkle et al. 2019
rs3851179	PICALM	11	85868640	T	C	Genotyped	NA	1	0.628586	Imputed	0.740623	NA	0.682899	-0.1304	Kunkle et al. 2019
rs17125924	FERMT2	14	53391680	A	G	Imputed	0.990601	NA	0.110393	Imputed	0.87988	NA	0.0986111	-0.1279	Kunkle et al. 2019
rs11623019	RIN3/SLC2A4	14	92936971	T	C	Imputed	0.977803	NA	0.788823	Imputed	0.528886	NA	0.797396	0.0797	Kunkle et al. 2019
rs593742	ADAM10	15	59045774	A	G	Imputed	0.987166	NA	0.322996	Imputed	0.733887	NA	0.349913	0.0706	Kunkle et al. 2019
rs117618017	APH1B	15	63569902	C	T	Imputed	0.88532	NA	0.154517	Imputed	0.386013	NA	0.143056	-0.0941	Kunkle et al. 2019
rs7185636	IQCK	16	19808163	T	C	Imputed	0.988546	NA	0.161811	Imputed	0.939772	NA	0.144965	0.085	Kunkle et al. 2019
rs4985556	IL34	16	70694000	C	A	Imputed	0.90321	NA	0.111783	Imputed	0.686692	NA	0.115365	-0.0911	Kunkle et al. 2019
rs12444183	PLCG2	16	81773209	A	G	Genotyped	NA	1	0.600057	Imputed	0.341371	NA	0.594878	-0.0541	Kunkle et al. 2019
rs3935877	PLCG2	16	81900853	T	C	Imputed	0.960246	NA	0.912638	Imputed	0.766593	NA	0.902778	0.0623	Kunkle et al. 2019
rs72824905	PLCG2	16	81942028	C	G	Imputed	0.870233	NA	0.0128424	NA	<0.3	NA	NA	0.2701	Kunkle et al. 2019
rs2732703	KANSL1	17	44353222	T	G	Imputed	0.846707	NA	0.178921	Imputed	0.665811	NA	0.182899	0.0687	Jun et al. 2015
rs616338	ABI3	17	47297297	T	C	Imputed	0.682802	NA	0.986813	Imputed	0.466677	NA	0.982118	0.362	Sims et al. 2017
rs72835061	CHRNE	17	4805437	C	A	Imputed	0.990872	NA	0.100879	Imputed	0.928796	NA	0.090625	-0.083	Kunkle et al. 2019
rs75511804	SCIMP	17	5138304	C	T	Genotyped	NA	1	0.122548	Imputed	0.886939	NA	0.111024	-0.0814	Kunkle et al. 2019
rs4311	ACE	17	61560763	T	C	Genotyped	NA	1	0.545186	Imputed	0.874973	NA	0.561111	-0.0481	Kunkle et al. 2019
rs3752231	ABCA7	19	1043638	C	T	Imputed	0.957276	NA	0.262103	Imputed	0.90235	NA	0.289844	-0.1052	Kunkle et al. 2019
rs12459419	CD33	19	51728477	C	T	Imputed	0.999569	NA	0.312573	Imputed	0.727155	NA	0.326476	0.08	Kunkle et al. 2019
rs6733839	BIN1	2	127892810	C	T	Genotyped	NA	1	0.424258	Imputed	0.500912	NA	0.406771	-0.1814	Kunkle et al. 2019
rs10933431	INPP5D	2	233981912	G	C	Imputed	0.911887	NA	0.795153	Imputed	0.505933	NA	0.776476	-0.0939	Kunkle et al. 2019
rs876461	PRKD3	2	37515958	G	A	Imputed	0.989442	NA	0.127509	Imputed	0.968518	NA	0.113889	-0.0806	Kunkle et al. 2019
rs6024870	CASS4	20	54997568	G	A	Imputed	0.971961	NA	0.0771539	Imputed	0.483351	NA	0.0784722	0.1229	Kunkle et al. 2019
rs2154481	APP	21	27473875	C	T	Imputed	0.974509	NA	0.546693	NA	<0.3	NA	NA	-0.0519	Kunkle et al. 2019
rs4351014	HS3ST1	4	11027619	T	C	Imputed	0.984996	NA	0.719476	NA	<0.3	NA	NA	0.0676	Kunkle et al. 2019
rs9275152	HLA-DRB1	6	32652196	T	C	Imputed	0.983918	NA	0.096531	Imputed	0.327762	NA	0.108941	0.1506	Kunkle et al. 2019
rs143332484	TREM2	6	41129207	C	T	Genotyped	NA	1	0.0130086	Genotyped	NA	1	0.0364583	-0.495	Sims et al. 2017
rs75932628	TREM2	6	41129252	C	T	Genotyped	NA	1	0.000445777	NA	<0.3	NA	NA	-0.6989	Kunkle et al. 2019
rs9381040	TREML2	6	41154650	C	T	Genotyped	NA	1	0.281731	Imputed	0.891537	NA	0.250434	0.0669	Kunkle et al. 2019
rs9381564	CD2AP	6	47443806	A	G	Imputed	0.985483	NA	0.285022	Imputed	0.847199	NA	0.262587	-0.0874	Kunkle et al. 2019
rs56402156	EPHA1	7	143103481	G	A	Imputed	0.982761	NA	0.18659	Imputed	0.4901	NA	0.195747	0.0999	Kunkle et al. 2019
rs1859788	PILRA	7	99971834	A	G	Imputed	0.98115	NA	0.671073	Genotyped	NA	1	0.659722	-0.0822	Kunkle et al. 2019
rs34674752	SHARPIN	8	145154222	G	A	Imputed	0.750953	NA	0.0464216	Imputed	0.599685	NA	0.047309	-0.1068	Kunkle et al. 2019
rs34173062	SHARPIN	8	145158607	G	A	Imputed	0.685418	NA	0.0873156	Imputed	0.55041	NA	0.0846354	-0.0896	Kunkle et al. 2019
rs73223431	PTK2B	8	27219987	C	T	Imputed	0.995547	NA	0.39062	Imputed	0.668785	NA	0.415104	-0.0962	Kunkle et al. 2019
rs9331896	CLU	8	27467686	C	T	Genotyped	NA	1	0.618415	Imputed	0.929165	NA	0.672222	-0.132	Kunkle et al. 2019
This PRS (excluding APOE) including a total of 39 variants was previously validated by de Rojas et al. (2020). We excluded the four 4 yellow marked variants due to low imputation quality of sequencing data (Rsq<0.3).

## Sheet: Table S4_individual data
Supplementary Table 4. Clinical and genetic findings of all affected individuals (n=77) and unaffected relatives (n=4).
famID	seqID	Sex	Age at onset	Diagnosis	CSF-Aβ	CSF-tau	PV	VUS	APOE	APOE-risk	PRS_SNP	PRS_WES	PRS_used	PRS_final
1	10D01882	M	54	Probable AD	NA	NA	APP; V717I		34	0.842413	NA	-2.07947	-2.07947	-0.508886
1	FR16640939	F	60	AD (PA confirmed)	NA	NA	APP; V717I		33	-0.359287	-2.03998	-1.93652	-2.03998	-0.469396
2	09D04717	F	47	Probable AD	A+	T+	GRN; Q130Sfs		34	0.842413	-0.645375	-1.16034	-0.645375	0.925209
2	17D11942A	F	49	Probable AD	A+	T+	GRN; Q130Sfs		33	-0.359287	NA	-1.28056	-1.28056	0.290029
3	99D2292	F	65	AD	NA	NA	PSEN1; A79V		24	0.375113	NA	-2.03105	-2.03105	-0.460466
3	99D2297	F	74	AD	NA	NA	PSEN1; A79V		33	-0.359287	NA	-1.63674	-1.63674	-0.0661507
4	13R3812	M	53	Probable AD	A+	T+	PSEN1; L262F		33	-0.359287	-1.48174	-1.77636	-1.48174	0.0888493
4	15D10550A	M	59	Probable AD	A+	T+	PSEN1; L262F		33	-0.359287	-1.82584	-1.8693	-1.82584	-0.255251
5	15R2318	M	57	Probable AD	A+	T+	PSEN1; A231V		33	-0.359287	-1.83242	-1.85278	-1.83242	-0.261836
5	FR16642565	M	72	Probable AD	NA	NA	PSEN1; A231V		33	-0.359287	-1.9665	-1.86557	-1.9665	-0.395916
6	16D3955A	M	48	AD	A+	T+	PSEN1; L262F		34	0.842413	NA	-1.58944	-1.58944	-0.0188607
6	17D3748A	M	50	Probable AD	A+	T+	PSEN1; L262F		34	0.842413	NA	-1.42639	-1.42639	0.144199
7	FR16641021	F	60	AD (PA confirmed)	NA	NA	PSEN1; A79V		33	-0.359287	NA	-1.83826	-1.83826	-0.267676
7	FR21322328	M	58	AD	A+	T+	PSEN1; A79V		34	0.842413	-1.76648	-1.34912	-1.76648	-0.195896
8	11D02787	M	51	probable AD	A+	T-	SORL1; P961fs		44	2.04411	-0.897735	-0.98791	-0.897735	0.672849
8	FR16621030	M	64	Probable AD	A+	T+	SORL1; P961fs		34	0.842413	-1.31143	-1.36381	-1.31143	0.259159
9	FR16642526	M	69	Probable AD	A+	T+		ABCA7; R1233H	44	2.04411	-1.21571	-0.96957	-1.21571	0.354869
9	FR21322157	M	61	MCI	A+	T-		ABCA7; R1233H	44	2.04411	-1.53081	-1.53693	-1.53081	0.0397693
10	11D01535	F	60	Probable AD	A+	T-		BIN1; T249M	44	2.04411	-1.61259	-1.44349	-1.61259	-0.0420107
10	FR21322505	F	68	Probable AD	A+	T+		BIN1; T249M	34	0.842413	-1.48323	-1.55164	-1.48323	0.0873543
11	FR16642543	M	69	MCI	A+	T+		CR1; E1388K	44	2.04411	-1.42335	-1.69429	-1.42335	0.147229
11	FR21322147	M	70	Probable AD	A+	T+		CR1; E1388K	34	0.842413	-0.9857	-0.915865	-0.9857	0.584884
12	08D01373	M	66	AD	NA	NA		FERMT2; V223I	44	2.04411	-1.34331	-1.12872	-1.34331	0.227279
12	13R9336	F	73	AD	NA	NA		FERMT2; V223I	44	2.04411	-1.39956	-1.40923	-1.39956	0.171024
12	14D10708	M	85*	Unaffected relative	NA	NA			NA	NA	NA	-0.926725	-0.926725	0.643859
13	16D9045A	F	68	Probable AD	A+	T+		MADD; D769fs	44	2.04411	NA	-1.55657	-1.55657	0.0140143
13	FR16642537	F	70	Probable AD	A+	T+		MADD; D769fs	44	2.04411	-1.61682	-1.67342	-1.61682	-0.0462307
14	FR16642487	M	58	Probable AD	NA	NA		PRNP; P44S	34	0.842413	-1.20044	-1.39413	-1.20044	0.370144
14	FR16642570	F	68	Probable AD	A+	T+		PRNP; P44S	33	-0.359287	-1.70944	-1.47039	-1.70944	-0.138856
15	05D03212	F	68	FTD/AD	NA	NA		SORL1; A1526S	34	0.842413	NA	-1.46284	-1.46284	0.107739
15	FR16642639	F	51	Probable AD	A+	T+		SORL1; A1526S	44	2.04411	NA	-1.38162	-1.38162	0.188964
16	FR16642589	F	70	Probable AD	A+	T+		SQSTM1; Y140X	34	0.842413	-1.15125	-1.48191	-1.15125	0.419334
16	FR16642610	F	77	Probable AD	A+	T+		SQSTM1; Y140X	34	0.842413	-1.1519	-1.63695	-1.1519	0.418679
17	FR16642571	M	65	Probable AD	A+	T+			44	2.04411	-0.85255	-0.78278	-0.85255	0.718034
17	FR16642609	M	71	Probable AD	A+	T+			34	0.842413	-1.08457	-1.38227	-1.08457	0.486014
18	05D03018	F	74	AD	NA	NA			44	2.04411	NA	-1.11519	-1.11519	0.455389
18	05D03020	F	69	AD	NA	NA			44	2.04411	NA	-1.11787	-1.11787	0.452714
18	05D03022	F	68	AD	NA	NA			44	2.04411	NA	-0.564875	-0.564875	1.00571
18	14D11855	F	92*	Unaffected relative	NA	NA			34	0.842413	NA	-1.53331	-1.53331	0.0372693
18	14D11913	F	NA	AD	NA	NA			44	2.04411	NA	-1.2378	-1.2378	0.332784
19	13D0050	M	73	AD	A+	T+			44	2.04411	-1.78621	-1.89647	-1.78621	-0.215631
19	14D7819	F	75*	Unaffected relative	NA	NA			NA	NA	NA	NA	-2.22305	-0.652466
19	M008039	M	52	FTD	NA	NA			34	0.842413	NA	-1.6864	-1.6864	-0.115816
20	FR16642568	M	76	Probable AD	A+	T+			34	0.842413	-1.59207	-1.73415	-1.59207	-0.0214807
20	FR16642572	M	61	Probable AD	A-	T+			44	2.04411	-1.83765	-1.85044	-1.83765	-0.267066
21	09D04787	F	63	Probable AD	A+	T+			44	2.04411	-1.10468	-1.12759	-1.10468	0.465899
21	FR16642616	M	61	Probable AD	A+	T+			44	2.04411	-1.38694	-1.28838	-1.38694	0.183639
22	FR16620954	F	53	MCI	A-	T-			44	2.04411	-1.58874	-1.45796	-1.58874	-0.0181557
22	FR16642587	M	59	AD (PA confirmed)	NA	NA			44	2.04411	-1.85173	-1.97462	-1.85173	-0.281141
23	17D11818A	F	66	Probable AD	A+	T+			34	0.842413	NA	-1.73773	-1.73773	-0.167146
23	FR16642590	F	64	Probable AD	A+	T+			44	2.04411	-1.48331	-1.44348	-1.48331	0.0872693
24	FR16642510	M	58	MCI	A-	T-			34	0.842413	-1.49875	-1.72299	-1.49875	0.0718393
24	FR16642620	F	78	Probable AD	A+	T+			44	2.04411	-1.80719	-2.04625	-1.80719	-0.236601
25	FR16620951	F	51	MCI	NA	NA			34	0.842413	-1.52944	-1.31032	-1.52944	0.0411443
25	FR16642625	F	61	CAA	A+	T+			44	2.04411	-0.863795	-1.18951	-0.863795	0.706789
25	FR16642629	F	58	Probable AD	A+	T+			44	2.04411	-1.07735	-1.18234	-1.07735	0.493234
26	11D00006	F	51	Probable AD	A+	T+			34	0.842413	-1.8697	-1.67615	-1.8697	-0.299116
26	FR16642486	M	61	Probable AD	A+	T+			44	2.04411	-1.90944	-1.84872	-1.90944	-0.338861
26	FR16642491	M	65	MCI	A-	T-			34	0.842413	-1.83414	-1.84305	-1.83414	-0.263556
27	12D2765A	M	60	FTD (PPA)	A+	T-			44	2.04411	NA	-1.60704	-1.60704	-0.0364557
27	14D5256A	M	58	Probable AD	A+	T+			44	2.04411	-1.51627	-1.47749	-1.51627	0.0543193
28	11D7758	M	66	AD	NA	NA			33	-0.359287	NA	-1.8511	-1.8511	-0.280516
28	13R6348	M	69	AD	A-	T+			33	-0.359287	-1.64742	-1.58668	-1.64743	-0.0768407
29	99D2333	F	69	AD	NA	NA			33	-0.359287	NA	-1.87742	-1.87742	-0.306836
29	99D2781	F	58	AD	NA	NA			34	0.842413	NA	-1.87396	-1.87396	-0.303371
29	99D2822	F	63.59	AD	NA	NA			34	0.842413	NA	-1.953	-1.953	-0.382416
30	13D2970	F	70.83	AD	NA	NA			33	-0.359287	-1.64322	-1.84346	-1.64322	-0.0726307
30	13R2358	F	59	Probable AD	A+	T+			33	-0.359287	-1.69502	-1.90916	-1.69502	-0.124436
30	14D15689	F	79*	Unaffected relative	NA	NA			NA	NA	NA	-1.52259	-1.52259	0.0479943
31	FR16618477	F	65	Probable AD	A+	T+			34	0.842413	-1.27335	-1.34732	-1.27335	0.297239
31	FR16642588	M	81	Probable AD	A+	T+			34	0.842413	-1.89777	-1.59786	-1.89777	-0.327191
32	16R2652	F	59	Probable AD	A+	T+			33	-0.359287	-1.56266	-1.35248	-1.56266	0.00792432
32	FR21322478	M	68	MCI	A+	T+			33	-0.359287	-1.96208	-1.71402	-1.96208	-0.391491
33	15D0548A	M	63	Probable AD	A+	T+			34	0.842413	-1.47972	-1.92772	-1.47972	0.0908643
33	FR16642513	M	64	Probable AD	A+	T+			34	0.842413	-1.29021	-1.39475	-1.29021	0.280379
34	FR16642501	F	62	Probable AD	A+	T+			34	0.842413	-1.6571	-1.68688	-1.6571	-0.0865157
34	FR16642530	F	57	MCI	A-	T+			33	-0.359287	-1.39565	-1.40508	-1.39565	0.174939
35	15R1813	F	70	Probable AD	A+	T+			33	-0.359287	-1.65929	-1.4196	-1.65929	-0.0887007
35	FR16642527	F	68	Probable AD	A+	T+			34	0.842413	-1.7749	-1.51727	-1.7749	-0.204316
36	10D03215	M	60	Probable AD	A+	T-			34	0.842413	-1.45198	-1.3862	-1.45198	0.118609
36	15D8696A	F	58	Probable AD	NA	NA			34	0.842413	-1.31017	-1.35906	-1.31017	0.260409
AVERAGE										0.990486	-1.49583	-1.52548	-1.51701	0.0535762
●APOE-risk: we calculated the risk impact of APOE for each individual based on effect sizes as computed previously (i.e., beta -1.20 for rs429358-T-C and 0.47 for rs7412-C-T) [Rojas et al.], and then scaled to the mean of an in-house population-based dataset (n=980).
●PRS_SNP/PRS_WES: PRS was calculated using 35 variants (Table S3) that could be imputed with sufficient quality (R²>0.6) using either SNP array (PRS_SNP) or sequencing data (PRS_WES).
●PRS_used: indicates if either PRS_SNP (n=56) or PRS_WES (n=21) was used. Both PRS showed comparable scores (average -1.50 and -1.53, respectively) and high correlation (R² 0.61).
●PRS_final: similar to APOE, we scaled the PRS of all individuals to our in-house population-based dataset by substracting the mean.
Abbreviations: PV = pathogenic variant; VUS = variant of uncertain significance; NA = not available.
*Age at examination is provided for unaffected relatives.

## Sheet: Table S5_literature search
Supplementary Table 5. Selection of genes shared by two families with possible connection to dementia based on literature search.
Genes selected	Name	Brief description of literature	PMID
CDH4	Cadherin-4	GWAS: SNP in CDH4 associated with total cerebral brain volume on MRI in stroke- and dementia-free Framingham participants	17903297
CNTNAP5	Contactin-associated protein-like 5	GWAS: SNP near CNTNAP5 associated with PCA (posterior cortical atrophy)	26993346
GLDC	Glycine dehydrogenase (decarboxylating)	SNPs in or near MOBP, CXCR4, EGFR, and GLDC showed significant genetic overlap between CBD and PSP	28271184
KDM2B	Lysine-specific demethylase 2B	GWAS: 5 loci in KDM2B identified in APOE ε4 non-carriers; associated with CSF p-tau and p-tau/Aβ₄₂ ratio	25731621
PCM1	Pericentriolar material 1 protein	A region of PCM-1 can selectively bind Aβ1–42 oligomers; associated with Huntington disease; centrosomal accumulation of PCM1, abnormal ciliogenesis	24569075; 21985783
RBFOX1	RNA binding protein fox-1 homolog 1	Major regulator of splicing and cytoplasmic mRNA metabolism in neurons; GWAS: RBFOX1 variant upregulates innate immunity genes in the aging human brain; GWAS meta-analysis hit in AD brain and association with brain β-amyloid load; downregulation of RBFOX1 leads to destabilization of mRNAs encoding for synaptic transmission proteins, which may contribute to the loss of synaptic function in AD	32526197; 33074286; 29030541
RYR3	Ryanodine receptor 3	RYR3 variants are associated with hypertension, diabetes, and AD	29590321
SEMA4C	Semaphorin-4C	Differential expression in all regions of AD brains	27050411
TTC3	E3 ubiquitin-protein ligase TTC3	VUS in early-onset dementia patient c.5677G > A; Val1893Met (different variant)	31836585
A total of 41 genes were manually evaluated in the literature by two independent researchers to find a possible link to dementia.
The search yielded result for 17 genes, of which 9 were found to have a possible connection to dementia, as per concensus by two researchers.

## Sheet: Table S6_candidate variants
Supplementary Table 6. Total list of candidate genes (n=37) and variants (n=78) occurring in ≥2 families selected for replication analysis.
Gene	Chr	Start	End	Ref	Alt	Variant type	Transcript	Nucleotide change	Amino acid change	MAF GnomAD	CADD v1.3	# families
AHNAK	chr11	62290280	62290280	G	A	nonsynonymous SNV	NM_001620	c.C11609T	p.A3870V	0	22.8	1
AHNAK	chr11	62295245	62295245	A	G	nonsynonymous SNV	NM_001620	c.T6644C	p.V2215A	0	0.002	1
AHNAK	chr11	62287853	62287853	G	A	nonsynonymous SNV	NM_001620	c.C14036T	p.A4679V	1.591e-05	22.3	1
BRWD1	chr21	40590198	40590198	T	C	nonsynonymous SNV	NM_018963	c.A3539G	p.D1180G	0.0002	28.2	2
CAMTA2	chr17	4883478	4883478	A	G	nonsynonymous SNV	NM_001171166	c.T1145C	p.F382S	0	27	1
CAMTA2	chr17	4881897	4881897	G	A	nonsynonymous SNV	NM_001171166	c.C1673T	p.P558L	1.194e-05	32	1
CAMTA2	chr17	4872066	4872066	C	G	nonsynonymous SNV	NM_001171167	c.G3661C	p.G1221R	0.0001	17.24	1
CCDC9B	chr15	40627436	40627436	C	A	stopgain	NM_207380	c.G1528T	p.G510X	0	36	2
CCDC9B	chr15	40627444	40627444	G	T	nonsynonymous SNV	NM_207380	c.C1520A	p.P507H	0	23.4	1
CCDC9B	chr15	40627384	40627384	C	T	nonsynonymous SNV	NM_207380	c.G1580A	p.R527H	0.0001	23.5	1
CDH4	chr20	60498701	60498701	G	A	nonsynonymous SNV	NM_001252338	c.G1456A	p.G486S	0.0006	29	1
CDH4	chr20	60511870	60511870	G	A	nonsynonymous SNV	NM_001252338	c.G2509A	p.G837S	2.014e-05	33	1
CGNL1	chr15	57731161	57731161	C	G	nonsynonymous SNV	NM_032866	c.C964G	p.H322D	0.0007	23.9	2
CGNL1	chr15	57732603	57732603	A	G	nonsynonymous SNV	NM_032866	c.A1631G	p.Q544R	8.549e-06	29.1	1
CNTNAP5	chr2	125622970	125622970	A	G	nonsynonymous SNV	NM_130773	c.A3302G	p.H1101R	0.0002	24.3	1
CNTNAP5	chr2	125284928	125284928	G	A	nonsynonymous SNV	NM_130773	c.G1541A	p.R514K	0.0001	24	1
COL6A3	chr2	238283510	238283510	C	T	nonsynonymous SNV	NM_057166	c.G1403A	p.R468Q	0	23.5	1
COL6A3	chr2	238253214	238253214	T	C	nonsynonymous SNV	NM_057166	c.A5626G	p.K1876E	0.0006	20.5	1
COL6A3	chr2	238289926	238289926	G	A	nonsynonymous SNV	NM_057164	c.C308T	p.T103I	1.193e-05	8.406	1
COL6A3	chr2	238289917	238289917	C	T	nonsynonymous SNV	NM_057164	c.G317A	p.R106Q	0.0004	23.6	1
ELP1	chr9	111673437	111673437	G	A	nonsynonymous SNV	NM_003640	c.C1213T	p.R405W	0.0009	32	2
ENPP2	chr8	120633757	120633757	G	A	nonsynonymous SNV	NM_001040092	c.C295T	p.R99C	0.0009	33	2
FITM1	chr14	24600828	24600828	C	T	nonsynonymous SNV	NM_203402	c.C56T	p.A19V	0.0005	18.22	2
FNDC1	chr6	159657277	159657277	A	G	nonsynonymous SNV	NM_032532	c.A3998G	p.K1333R	0	0.511	1
FNDC1	chr6	159636039	159636039	G	A	nonsynonymous SNV	NM_032532	c.G523A	p.V175I	0	19.51	1
FNDC1	chr6	159653891	159653891	G	C	nonsynonymous SNV	NM_032532	c.G2347C	p.A783P	0.0009	2.555	1
GLDC	chr9	6534775	6534775	G	T	nonsynonymous SNV	NM_000170	c.C2852A	p.S951Y	0.0003	27.9	1
GLDC	chr9	6558563	6558563	G	C	nonsynonymous SNV	NM_000170	c.C2048G	p.A683G	0	24.3	1
GUCA1C	chr3	108672573	108672573	C	T	nonsynonymous SNV	NM_005459	c.G37A	p.A13T	0.0005	7.97	2
HNRNPA1L2	chr13	53216631	53216631	T	C	nonsynonymous SNV	NM_001011725	c.T4C	p.S2P	1.196e-05	23	2
KDM2B	chr12	121891087	121891087	C	T	nonsynonymous SNV	NM_001005366	c.G1702A	p.A568T	2.63e-05	23.6	1
KDM2B	chr12	121878780	121878871	CCTGGGGGGACATAGAAAAGGGTGAAGGTCAGGGGATGTGTCCCCAGCCCTCACTGCAGCAGACACACTCGGGGCCACTGGCCCAGGGCTCA	-	frameshift deletion	NM_001005366	c.3242_3242del	p.G1081fs	0	NA	1
LCA5L	chr21	40778025	40778025	A	G	nonsynonymous SNV	NM_152505	c.T1796C	p.M599T	0.0002	26.7	2
LRP1B	chr2	141291664	141291664	C	T	nonsynonymous SNV	NM_018557	c.G7688A	p.R2563H	0.0002	33	1
LRP1B	chr2	141356276	141356276	C	T	nonsynonymous SNV	NM_018557	c.G7118A	p.R2373H	7.167e-05	34	1
LRP1B	chr2	141032087	141032087	G	C	nonsynonymous SNV	NM_018557	c.C13048G	p.R4350G	0.0002	23	1
LRRC45	chr17	79983365	79983365	G	A	nonsynonymous SNV	NM_144999	c.G643A	p.D215N	0.0001	24.8	2
NEB	chr2	152370146	152370146	T	C	nonsynonymous SNV	NM_004543	c.A18050G	p.N6017S	7.371e-05	20.3	1
NEB	chr2	152350734	152350734	C	T	nonsynonymous SNV	NM_004543	c.G18916A	p.A6306T	0	23	1
NEB	chr2	152492796	152492796	C	T	nonsynonymous SNV	NM_001164507	c.G9047A	p.R3016Q	0.0006	26.1	1
NFAT5	chr16	69660329	69660329	A	G	nonsynonymous SNV	NM_006599	c.A97G	p.K33E	3.502e-05	27	2
NOTCH1	chr9	139401234	139401234	G	A	nonsynonymous SNV	NM_017617	c.C3835T	p.R1279C	0	27.6	1
NOTCH1	chr9	139412639	139412639	G	A	nonsynonymous SNV	NM_017617	c.C1205T	p.S402L	1.312e-05	23.3	1
NOTCH1	chr9	139413921	139413921	T	C	nonsynonymous SNV	NM_017617	c.A839G	p.N280S	0.0001	23.5	1
NOTCH1	chr9	139391506	139391506	C	T	nonsynonymous SNV	NM_017617	c.G6685A	p.V2229M	0.0002	0.015	1
PCM1	chr8	17808122	17808122	A	G	splicing	NM_006197	NA	NA	1.336e-05	25	1
PCM1	chr8	17804768	17804768	T	C	nonsynonymous SNV	NM_006197	c.T857C	p.M286T	0	26.1	1
PHETA1	chr12	111800570	111800570	A	G	nonsynonymous SNV	NM_001177997	c.T662C	p.M221T	0.0006	0.002	2
PLEC	chr8	145007271	145007271	C	T	nonsynonymous SNV	NM_201378	c.G1385A	p.R462H	2.332e-05	26.6	1
PLEC	chr8	144999772	144999772	G	A	nonsynonymous SNV	NM_201378	c.C4283T	p.A1428V	2.618e-05	9.666	1
PLEC	chr8	145009214	145009214	G	A	nonsynonymous SNV	NM_201378	c.C748T	p.R250C	4.032e-06	25.5	1
PLEC	chr8	144994955	144994955	C	T	nonsynonymous SNV	NM_201378	c.G8992A	p.E2998K	0.0009	22.9	1
PRLR	chr5	35066008	35066008	C	T	nonsynonymous SNV	NM_001204314	c.G749A	p.R250Q	5.568e-05	24.1	2
RBFOX1	chr16	7759112	7759112	C	A	nonsynonymous SNV	NM_145893	c.C1166A	p.P389Q	5.178e-05	12.1	1
RBFOX1	chr16	7568263	7568263	C	T	nonsynonymous SNV	NM_145891	c.C202T	p.P68S	0.0006	26	1
RYR3	chr15	33873717	33873717	G	T	nonsynonymous SNV	NM_001036	c.G1446T	p.L482F	0	25.9	1
RYR3	chr15	33991909	33991909	C	T	nonsynonymous SNV	NM_001036	c.C6254T	p.A2085V	2.012e-05	23.2	1
SEMA4C	chr2	97532073	97532073	C	T	nonsynonymous SNV	NM_017789	c.G205A	p.A69T	0	34	1
SEMA4C	chr2	97527138	97527138	G	C	nonsynonymous SNV	NM_017789	c.C1727G	p.P576R	0.0006	22.7	1
TDRD6	chr6	46657528	46657528	G	A	nonsynonymous SNV	NM_001010870	c.G1663A	p.A555T	0.0006	26.1	2
TMEM8A	chr16	426167	426167	C	T	nonsynonymous SNV	NM_021259	c.G1193A	p.G398D	0.0004	26	2
TMEM8A	chr16	424028	424028	G	A	nonsynonymous SNV	NM_021259	c.C1879T	p.R627W	7.687e-05	28.4	1
TOR2A	chr9	130497549	130497549	T	G	nonsynonymous SNV	NM_001085347	c.A1C	p.M1L	0.0004	29.6	2
TRAPPC10	chr21	45483619	45483619	G	A	nonsynonymous SNV	NM_003274	c.G991A	p.A331T	0	26	1
TRAPPC10	chr21	45494969	45494969	A	T	nonsynonymous SNV	NM_003274	c.A1235T	p.N412I	6.76e-05	22.9	1
TRAPPC10	chr21	45499994	45499994	C	T	nonsynonymous SNV	NM_003274	c.C1709T	p.P570L	3.979e-05	5.065	1
TTC3	chr21	38534308	38534308	C	G	nonsynonymous SNV	NM_001001894	c.C3113G	p.S1038C	3.231e-05	29.3	1
TTC3	chr21	38555115	38555115	G	A	nonsynonymous SNV	NM_001001894	c.G4657A	p.E1553K	0.0003	29.3	1
TTN	chr2	179643821	179643821	G	A	nonsynonymous SNV	NM_003319	c.C3850T	p.R1284C	0	23.7	1
TTN	chr2	179587075	179587075	T	G	nonsynonymous SNV	NM_133378	c.A18707C	p.Q6236P	0.0002	11.79	1
TTN	chr2	179478597	179478597	C	A	nonsynonymous SNV	NM_003319	c.G22218T	p.W7406C	0	23.5	1
TTN	chr2	179642515	179642515	A	G	nonsynonymous SNV	NM_003319	c.T4258C	p.F1420L	0.0007	19.31	1
WDHD1	chr14	55422363	55422363	G	A	nonsynonymous SNV	NM_001008396	c.C2597T	p.T866I	0	12.07	1
WDHD1	chr14	55429566	55429566	C	T	nonsynonymous SNV	NM_001008396	c.G2168A	p.S723N	0	14.1	1
WDHD1	chr14	55448281	55448281	G	C	nonsynonymous SNV	NM_001008396	c.C1671G	p.I557M	1.211e-05	22.8	1
WDR87	chr19	38384964	38384964	T	G	nonsynonymous SNV	NM_001291088	c.A1379C	p.Q460P	0	20.4	1
WDR87	chr19	38376261	38376261	G	C	nonsynonymous SNV	NM_001291088	c.C8050G	p.P2684A	0.0003	13.02	1
WDR87	chr19	38384452	38384452	G	A	nonsynonymous SNV	NM_001291088	c.C1891T	p.R631W	0.0003	24.5	1

## Sheet: Table S7_replication_genes
Supplementary Table 7. Replication analysis of candidate genes.
Gene	C>10					C>15					C>20					C>25					C>30
	cMAC	nvar	beta	OR	p-value	cMAC	nvar	beta	OR	p-value	cMAC	nvar	beta	OR	p-value	cMAC	nvar	beta	OR	p-value	cMAC	nvar	beta	OR	p-value
AHNAK	863.25	272	-0.16045	0.85176	0.114004	707.22	218	-0.15966	0.852434	0.145958	575.157	154	-0.185102	0.831019	0.130398	67.0017	39	-0.175264	0.839236	0.622983
BRWD1	379.943	128	0.123616	1.13158	0.395396	145.013	75	-0.0381583	0.962561	0.877114	83.0046	52	-0.309181	0.734048	0.372497	46.0035	23	-0.411987	0.662333	0.418647	24.0022	8	-0.156813	0.854864	0.800877
CAMTA2	398.12	153	-0.128254	0.87963	0.406885	292.088	112	-0.0200152	0.980184	0.909568	159.07	72	0.240061	1.27133	0.271587	59.9946	28	-0.0343772	0.966207	0.934983
CCDC9B	182.132	61	0.0732076	1.07595	0.685095	141.117	35	0.0457466	1.04681	0.825855	121.091	23	0.0964085	1.10121	0.655099	106.083	12	0.182439	1.20014	0.4667
CDH4	290.608	103	0.129417	1.13816	0.427992	217.601	81	0.0685073	1.07091	0.730268	150.599	64	0.069121	1.07157	0.754688	50.0095	30	-0.208568	0.811746	0.631091
CGNL1	416.027	127	-0.126778	0.880929	0.363285	274.014	98	-0.105892	0.899522	0.526521	248.013	79	-0.0947773	0.909575	0.584797	151.011	46	-0.164935	0.847949	0.450431	32.0059	16	-0.757293	0.468934	0.172229
CNTNAP5	310.134	146	0.214845	1.23967	0.170987	224.1	102	0.152052	1.16422	0.41323	102.01	73	0.0859226	1.08972	0.760232	44.0013	34	0.357859	1.43026	0.36716
COL6A3	1413.43	297	0.0248172	1.02513	0.721407	870.181	228	0.0453969	1.04644	0.628721	681.157	175	0.0355096	1.03615	0.7421	171.028	68	0.281915	1.32567	0.164792	32.0059	16	0.259605	1.29642	0.603477
ELP1	489.784	137	0.158706	1.17199	0.191282	385.767	101	0.012984	1.01307	0.924785	268.766	80	0.00531051	1.00532	0.974468	140.996	44	0.0394724	1.04026	0.861243	22.0003	14	0.151417	1.16348	0.792368
ENPP2	616.057	114	-0.0619508	0.939929	0.549585	392.092	84	-0.0462285	0.954824	0.74076	325.01	47	-0.00526041	0.994753	0.972055	198.009	25	-0.351154	0.703876	0.0778584	125	11	-0.191415	0.82579	0.439742
FITM1	104.031	41	0.142935	1.15365	0.577893	83.0163	34	0.0903915	1.0946	0.761633	64.0089	23	0.210988	1.2349	0.519334	16.0016	12	0.63072	1.87896	0.316826
FNDC1	615.204	174	-0.101039	0.903898	0.40114	509.121	127	-0.173162	0.841001	0.187638	392.097	88	-0.300459	0.740478	0.0439073	251.012	62	-0.354428	0.701575	0.0618149	26.0008	22	-0.291566	0.747093	0.629835
GLDC	546.347	126	-0.134227	0.874391	0.328231	382.207	91	-0.087932	0.915823	0.58651	344.202	71	-0.00696881	0.993055	0.966418	158.17	34	0.193872	1.21394	0.334842	11	9	0.646999	1.9098	0.368232
GUCA1C	114	15	0.100745	1.10599	0.677022	110	11	0.062616	1.06462	0.79894	108	9	0.07393	1.07673	0.764177	101	4	0.08128	1.08467	0.747868	100	3	0.0845116	1.08819	0.738422
HNRNPA1L2	77.0301	3	0.0845116	1.08819	0.967191	77.0301	3	-0.0169856	0.983158	0.967191	77.0301	3	-0.0169856	0.983158	0.967191
KDM2B	338.665	107	0.0789706	1.08217	0.593668	208.641	68	-0.0231701	0.977096	0.908192	90.0067	42	0.187375	1.20608	0.542329	28.0014	17	-0.396088	0.672947	0.504302	0	5	-0.687927	0.502617	0.480852
LCA5L	350.048	54	-0.167125	0.846094	0.286514	276.016	38	-0.110923	0.895007	0.516985	150.014	24	-0.176942	0.837828	0.485724
LRP1B	1796.66	402	0.107399	1.11338	0.0921455	1520.48	299	0.116864	1.12397	0.0833291	1198.28	222	0.109242	1.11543	0.138698	477.211	100	0.0590755	1.06086	0.631504	283	21	0.0220219	1.02227	0.889659
LRRC45	96.0013	50	0.0438468	1.04482	0.875086	76.9985	37	0.000382758	1.00038	0.99868	61.9924	28	-0.0290304	0.971387	0.936991
NEB	2979.76	736	0.00501586	1.00503	0.910362	2292.97	578	0.0211621	1.02139	0.681562	1599.71	477	0.0869916	1.09089	0.205364	872.662	265	0.148347	1.15992	0.101388	273	90	0.226864	1.25466	0.150979
NFAT5	426.139	112	-0.321046	0.72539	0.0280908	346.114	78	-0.346693	0.707023	0.0313733	234.138	53	-0.310937	0.73276	0.106041	97.0003	10	-0.242783	0.784442	0.37655
NOTCH1	919.889	269	-0.0557153	0.945808	0.571588	630.641	207	0.0405589	1.04139	0.723877	304.438	137	0.102889	1.10837	0.52217	156.288	57	0.051267	1.0526	0.812592	19	12	-0.494253	0.610026	0.490188
PCM1	841.059	244	-0.14419	0.865723	0.14563	690.043	186	-0.191205	0.825963	0.0824592	380.031	153	-0.180176	0.835124	0.234101	225.026	82	-0.146807	0.86346	0.43198	76	18	-0.206134	0.813724	0.506754
PHETA1	14.0052	9	-0.345476	0.707884	0.638204	12.0033	7	-0.996588	0.369137	0.273874	12.0033	7	-0.996588	0.369137	0.273874	12.0033	7	-0.996588	0.369137	0.273874
PLEC	1388.32	403	-0.0102042	0.989848	0.895534	1087	342	-0.068569	0.933729	0.445988	871.722	290	-0.0449388	0.956056	0.656277	410.271	139	-0.154582	0.856773	0.282009	69	39	-0.185022	0.831086	0.586817
PRLR	124.002	37	-0.175857	0.838738	0.473613	92.0008	19	-0.351012	0.703975	0.227925	44.0007	11	-0.306821	0.735783	0.474548	27.0006	6	-0.268919	0.764205	0.611682
RBFOX1	590.418	163	0.0641854	1.06629	0.557706	428.059	120	0.126771	1.13516	0.348477	101.529	43	0.178988	1.19601	0.522216	22	13	0.761196	2.14084	0.148187
RYR3	1322.23	480	0.0429968	1.04393	0.578392	1028.11	351	0.026895	1.02726	0.753922	811.058	279	0.00384258	1.00385	0.9681	301.011	131	-0.0750252	0.92772	0.641613	124	44	-0.194385	0.823341	0.469643
SEMA4C	211.04	81	-0.345557	0.707826	0.116801	101.02	55	-0.664109	0.514732	0.0537365	65.0058	31	-0.698096	0.497532	0.105837	30.0023	12	-0.997364	0.36885	0.119828
TDRD6	626.057	170	0.133416	1.14273	0.208883	289.027	126	0.0368554	1.03754	0.829671	190.015	81	-0.153199	0.857959	0.474813	93.0081	34	0.0338286	1.03441	0.904798	22	10	0.0382818	1.03902	0.946517
TMEM8A	427.419	97	-0.0938854	0.910387	0.500289	247.081	65	-0.194128	0.823553	0.314476	161.034	41	-0.115073	0.891301	0.622418	83.0063	18	-0.294441	0.744948	0.335036
TOR2A	77.0274	33	-0.431995	0.649212	0.358175	46.0033	28	-0.614934	0.540677	0.275164	24.0022	20	-1.38346	0.25071	0.0972342
TRAPPC10	289.023	100	-0.111412	0.894571	0.51096	173.016	64	-0.131021	0.8772	0.548054	157.015	50	-0.0359757	0.964664	0.871264	50.012	21	0.01255	1.01263	0.97316
TTC3	702.429	143	-0.176688	0.838041	0.0307377	340.051	94	-0.398992	0.670996	0.0250836	243.044	61	-0.48647	0.614793	0.0159482	170.025	27	-0.376779	0.686068	0.101752	34	17	-0.471824	0.623863	0.354056
TTN											8987.04	2160	0.0226987	1.02296	0.289459						69.0173	40	-0.326026	0.721787	0.330278
WDHD1	636.136	89	-0.0733266	0.929297	0.527983	406.065	63	0.00116116	1.00116	0.993678	201.033	45	-0.177766	0.837139	0.437441	43.0179	23	0.0936787	1.09821	0.838097	16	9	0.402647	1.49578	0.502939
WDR87	372.211	170	-0.106615	0.898871	0.48018	272.197	116	-0.15328	0.857889	0.39704	214.125	90	-0.224738	0.798725	0.276005	74.0025	24	-0.291651	0.747029	0.40069	58	14	-0.167647	0.845653	0.662314
A total of 37 genes were selected for replication. Variants with a MAF <0.1% were selected, and categorized based on CADD score (CADD 15, 20, 25, and 30).
Genes were only tested if the cumulative minor allele count (cMAC) of predicted damaging variants was ≥10. The second column for each CADD score indicates the total number of variants detected for that category.
Uncorrected p-values are provided. None of the tested genes reached significant association with AD in this dataset (FDR<5%; Benjamini-Hochberg procedure).
Negative beta's (in red) indicate a protective association, whereas positive effect sizes (in black) imply a damaging association.

## Sheet: Table S8_replication_variants
Supplementary Table 8. Replication analysis of candidate variants.
Gene	Nucleotide change	MAF_GnomAD	MAF_dataset	Allele count			OR		Ordinal regression
				EOAD	LOAD	Control	EOAD	LOAD	beta	OR	SE	p-value
HNRNPA1L2	c.T4C	1.196e-05	0.0008071	0.0178712	0.019485	11.0183	0.0122226	0.0201113	-14.3278	5.99095e-07	738.744	0.0203494
FNDC1	c.G523A	0	0.00124124	6.0008	1.00009	10.0017	4.53994	1.13839	1.13784	3.12001	0.48891	0.0284665
GLDC	c.C2852A	0.0003	0.000365018	1	2	2.00001	3.77335	11.4044	1.37579	3.95821	0.776918	0.0952025
ENPP2	c.C295T	0.0009	0.00401577	3	4	48.008	0.470292	0.948246	-0.57147	0.564695	0.400822	0.123449
IKBKAP	c.C1213T	0.0009	0.00131406	3	3	12	1.88754	2.85147	0.672434	1.959	0.49041	0.191768
RBFOX1	c.C1166A	5.178e-05	0.00087604	3.64951e-09	1	11	2.50012e-09	1.03489	-1.13513	0.321381	1.04168	0.201729
NOTCH1	c.C3835T	0	0.000803657	2.00054	2.00001	7.00794	2.15484	3.25329	0.728778	2.07255	0.609021	0.253685
LRP1B	c.G7688A	0.0002	0.000584096	2	1.00094	5	3.01992	2.28012	0.85587	2.35342	0.714251	0.25734
COL6A3	c.G317A	0.0004	0.00102215	2.0013	3.00009	9	1.67822	3.8031	0.605992	1.83307	0.537834	0.280021
NEB	c.G9047A	0.0006	0.000365019	9.27528e-07	3.6691e-06	5.00002	1.39864e-06	8.34958e-06	-14.0951	7.56121e-07	1461.16	0.284953
CGNL1	c.C964G	0.0007	0.00197112	5.00024	3.00014	19	1.98842	1.79989	0.449838	1.56806	0.41729	0.296553
FITM1	c.C56T	0.0005	0.000876996	2.00243	2.00008	8.01058	1.88674	2.84594	0.643094	1.90236	0.596882	0.303868
TTC3	c.C3113G	3.231e-05	0.000528917	4.95152e-05	1.00002	4.62761	0.000303607	12.3327	1.09255	2.98188	1.09466	0.343534
WDR87	c.C8050G	0.0003	0.00160607	2	1	19	0.793724	0.598718	-0.510309	0.60031	0.621102	0.380369
PHETA1	c.T662C	0.0006	0.0026416	3.00018	0.00824778	31.2584	1.24771	0.00334086	-0.638277	0.528202	0.606216	0.416989
SEMA4C	c.C1727G	0.0006	0.00116817	1.00122	1.00039	14	0.539133	0.813223	-0.521946	0.593365	0.757631	0.462003
TTN	c.T4258C	0.0007	0.00175208	1.00002	3	20	0.376741	1.70966	-0.375594	0.686881	0.544341	0.471704
NOTCH1	c.G6685A	0.0002	0.00109541	1.00246	1.00012	13.0023	0.581274	0.875463	-0.473561	0.622781	0.761139	0.510068
BRWD1	c.A3539G	0.0002	0.00109505	2	1.6217e-07	13	1.16068	1.41838e-07	-0.475151	0.621791	0.761944	0.510628
TDRD6	c.G1663A	0.0006	0.00177968	1	1	18	0.641975	2.18072	-0.17537	0.839146	0.745932	0.607171
NOTCH1	c.C1205T	1.312e-05	0.000511243	1.00115	1.00001	5.00186	1.51011	2.27715	0.407842	1.50357	0.822375	0.62769
RYR3	c.G6835A	0.0006	0.00189823	5.00001	1.00191	20.0001	1.88874	0.569816	0.222078	1.24867	0.468581	0.641053
COL6A3	c.A5626G	0.0006	0.000584065	1.00051	1.00001	6	1.25798	1.89815	0.337993	1.40213	0.812518	0.688401
TOR2A	c.A1C	0.0004	0.000867795	1.00642	1.01274	9.23788	1.41576	1.39239	0.184482	1.2026	0.777292	0.72368
PLEC	c.G8992A	0.0009	0.002519	4.08205	3.01061	27.0901	1.22445	1.29486	0.147003	1.15836	0.420967	0.724757
TTN	c.G22218T	0	0.000584027	2.10962e-09	2	6	2.65073e-09	3.80014	0.305365	1.35712	0.765126	0.739887
NFAT5	c.A97G	3.502e-05	0.000949049	2	1	10.0001	1.50928	1.13847	0.214251	1.23893	0.656213	0.747053
NEB	c.G18916A	0	0.000563114	0.000792727	1.70609	6.00665	0.000994955	3.23713	0.0135854	1.01368	0.857277	0.821548
TMEM8A	c.G1193A	0.0004	0.00131583	3.00253	1.00001	14.0217	1.61646	0.811651	0.104724	1.1104	0.56642	0.85479
GUCA1C	c.G37A	0.0005	0.00160607	3	2	17	1.33179	1.33991	0.0891898	1.09329	0.505624	0.859233
PCM1	c.T857C	0	0.00167921	2.00043	3.0001	18.0013	0.838016	1.89989	0.08985	1.09401	0.502796	0.860424
WDHD1	c.G2168A	0	0.000438063	7.04126e-05	1.00008	5.00044	0.000106168	2.27795	-0.173628	0.840609	1.09893	0.862748
TTC3	c.G4657A	0.0003	0.00219651	3.11894	3.90654	23.0624	1.02016	1.93192	0.033332	1.03389	0.444745	0.890936
LCA5L	c.T1796C	0.0002	0.00109505	2	1	12	1.25751	0.948562	-0.0593048	0.942419	0.643543	0.922274
LRP1B	c.G7118A	7.167e-05	0.00131406	2	2	14	1.07768	1.62747	0.0511139	1.05244	0.561981	0.928949
CDH4	c.G1456A	0.0006	0.000730331	1.00149	0.000487056	9.00209	0.83906	0.0006154	-0.0785762	0.924432	1.07896	0.93189
FNDC1	c.G2347C	0.0009	0.00197332	3.00147	2.00014	22.0289	1.0278	1.03364	0.0233527	1.02363	0.47971	0.954145
RBFOX1	c.C202T	0.0006	0.00182508	3	2	20	1.13172	1.13862	0.0124577	1.01254	0.499098	0.966734
A minimum of 5 carriers was required to perform statistical test. Therefore, 38 variants in 29 different genes could be tested (irrespective of MAF or CADD thresholds).
Uncorrected p-values are provided; variants are sorted by increasing p-values. None of the tested variants reached significant association with AD in this dataset (FDR<5%; Benjamini-Hochberg procedure).
Negative beta's (in red) indicate a protective association, whereas positive effect sizes (in black) imply a damaging association.
